# Supplementary material for: DNA fork remodeling proteins, Zranb3 and Smarcal1, are uniquely essential for aging hematopoiesis
Source: Aging Cell. 2024 Jul 23;23(11):e14281. doi: 10.1111/acel.14281 (PMC11561652; doi:10.1111/acel.14281)
Supplement: Supplementary file 2 — Table S2. [file ACEL-23-e14281-s002.xlsx]

## Sheet: Reagents
Kushinsky et al.
Supplemental Table S2. Antibodies, reagents, kits, and software used for study.
Antibodies for analysis of blood, spleen, and bone marrow (mature) in transplant recipients:
Target	Conjugation	Company	Cat #	Clone	Purpose	RRID
CD11b	APC-Cy 7	BD Pharmingen	557657	(M1/70)	flow cytometry	AB_396772
CD19	Pacific Blue	SouthernBiotech	1575-26	6D5	flow cytometry	AB_2794959
CD19	Brilliant Violet 421	BioLegend	115537	6D5	flow cytometry	AB_10895761
CD3e	APC	BD Pharmingen	553066	145-2C11 (RUO)	flow cytometry	AB_398529
CD45.1	PE	BD Pharmingen	553776	A20 (RUO)	flow cytometry	AB_395044
CD45.2	FITC	BD Pharmingen	553772	104 (RUO)	flow cytometry	AB_395041
CD45R/B220	BUV395	BD Horizon	563793	RA3-6B2 (RUO)	flow cytometry	AB_2738427
CD90.2	APC	BD Pharmingen	553007	53-2.1 (RUO)	flow cytometry	AB_398526
Ly-6G and Ly-6C	PE-Cy7	BD Pharmingen	565033	RB6-8C5 (RUO)	flow cytometry	AB_2739049
Antibodies for analysis of HSPCs in transplant recipients
Target	Conjugation	Company	Cat #	Clone	Purpose	RRID
Biotin Mouse Lineage Panel	Biotin	BD Pharmingen	559971		flow cytometry	AB_10053179
CD117 (c-kit)	APC	Invitrogen	17-1172-82	ACK2	flow cytometry	AB_469433
CD150 (SLAM)	PE/Cyanine7	BioLegend	115913	TC15-12F12.2	flow cytometry	AB_439796
CD16/32	PerCP/Cyanine 5.5	BioLegend	101323	93	flow cytometry	AB_1877268
CD19	Biotin	Invitrogen	13-0193-82	eBio1D3 (1D3)	flow cytometry	AB_657656
CD34	Alexa 700	BD Pharmingen	560518	RAM34 (RUO)	flow cytometry	AB_1727471
CD4	Biotin	Invitrogen	13-0042-82	RM4-5	flow cytometry	AB_466329
CD45.1	PE	BD Pharmingen	553776	A20 (RUO)	flow cytometry	AB_395044
CD45.2	FITC	BD Pharmingen	553772	104 (RUO)	flow cytometry	AB_395041
CD48	APC-Cy 7	BD Pharmingen	561242	HM48-1 (RUO)	flow cytometry	AB_10644381
CD8a	Biotin	Invitrogen	13-0081-82	53-6.7 (RUO)	flow cytometry	AB_466346
Ly-6A/E	BUV395	BD Horizon	566216	D7 (RUO)	flow cytometry	AB_2738527
Streptavidin	Pacific Blue	Invitrogen	S11222		flow cytometry
Antibodies for sorting LSK populations
Target	Conjugation	Company	Cat #	Clone	Purpose	RRID
Biotin Mouse Lineage Panel	Biotin	BD Pharmingen	559971		flow cytometry	AB_10053179
CD117 (c-kit)	APC	Invitrogen	17-1172-82	ACK2	flow cytometry	AB_469433
CD150 (SLAM)	PE/Cyanine7	BioLegend	115913	TC15-12F12.2	flow cytometry	AB_439796
CD19	Biotin	Invitrogen	13-0193-82	eBio1D3 (1D3)	flow cytometry	AB_657656
CD4	Biotin	Invitrogen	13-0042-82	RM4-5	flow cytometry	AB_466329
CD48	APC-Cy 7	BD Pharmingen	561242	HM48-1 (RUO)	flow cytometry	AB_10644381
CD8a	Biotin	Invitrogen	13-0081-82	53-6.7 (RUO)	flow cytometry	AB_466346
Ly-6A/E	BUV395	BD Horizon	566216	D7 (RUO)	flow cytometry	AB_2738527
Streptavidin	Pacific Blue	Invitrogen	S11222		flow cytometry
Antibodies for analysis of HSPCs in non-transplanted mice
Target	Conjugation	Company	Cat #	Clone	Purpose	RRID
Biotin Mouse Lineage Panel	Biotin	BD Pharmingen	559971		flow cytometry	AB_10053179
CD117 (c-kit)	APC	Invitrogen	17-1172-82	ACK2	flow cytometry	AB_469433
CD127	BV786	BD Horizon	563748	SB/199 (RUO)	flow cytometry	AB_2738403
CD135	PE	BioLegend	135305	A2F10	flow cytometry	AB_1877218
CD150 (SLAM)	PE/Cyanine7	BioLegend	115913	TC15-12F12.2	flow cytometry	AB_439796
CD16/32	PerCP/Cyanine 5.5	BioLegend	101323	93	flow cytometry	AB_1877268
CD19	Biotin	Invitrogen	13-0193-82	eBio1D3 (1D3)	flow cytometry	AB_657656
CD34	Alexa 700	BD Pharmingen	560518	RAM34 (RUO)	flow cytometry	AB_1727471
CD4	Biotin	Invitrogen	13-0042-82	RM4-5	flow cytometry	AB_466329
CD48	APC-Cy 7	BD Pharmingen	561242	HM48-1 (RUO)	flow cytometry	AB_10644381
CD8a	Biotin	Invitrogen	13-0081-82	53-6.7 (RUO)	flow cytometry	AB_466346
Ly-6A/E	BUV395	BD Horizon	566216	D7 (RUO)	flow cytometry	AB_2738527
Streptavidin	Pacific Blue	Invitrogen	S11222		flow cytometry
Antibodies used for analysis of spleen and bone marrow in non-transplanted mice
Target	Conjugation	Company	Cat #	Clone	Purpose	RRID
CD117 (c-kit)	APC	Invitrogen	17-1172-82	ACK2	flow cytometry	AB_469433
CD11b	FITC	BD Pharmingen	557396	M1/70 (RUO)	flow cytometry	AB_396679
CD135	PE	BioLegend	135305	A2F10	flow cytometry	AB_1877218
CD19	PE	SouthernBiotech	1575-09L	6D5	flow cytometry	AB_2794951
CD34	PE	BD Pharmingen	551387	RAM34 (RUO)	flow cytometry	AB_394176
CD3e	APC	BD Pharmingen	553066	145-2C11 (RUO)	flow cytometry	AB_398529
CD4	PE	Invitrogen	12-004-82	RM4-5	flow cytometry	AB_465510
CD41a	APC	Invitrogen	17-0411-82	eBioMWReg30 (MWReg30)	flow cytometry	AB_1603237
CD43	BV786	BD OptiBuild	740857	S7 (RUO)	flow cytometry	AB_2740510
CD43	FITC	BD Pharmingen	553270	S7 (RUO)	flow cytometry	AB_394747
CD45R/B220	APC	BD Pharmingen	553092	RA3-6B2 (RUO)	flow cytometry	AB_398531
CD45R/B220	BUV395	BD Horizon	563793	RA3-6B2 (RUO)	flow cytometry	AB_2738427
CD71	FITC	BD Pharmingen	553266	C2 (also known as C2F2)	flow cytometry	AB_394743
CD8a	FITC	BD Pharmingen	553031	53-6.7 (RUO)	flow cytometry	AB_394568
CD90.2	APC	BD Pharmingen	553007	53-2.1 (RUO)	flow cytometry	AB_398526
IgD	PE	SouthernBiotech	1120-09	11-26	flow cytometry	AB_2794609
IgM	FITC	SouthernBiotech	1140-02	1B4B1	flow cytometry	AB_2794627
IgM	R-PE	SouthernBiotech	1140-09	1B4B1	flow cytometry	AB_2794631
Ly-6A/E	FITC	BD Pharmingen	557405	D7 (RUO)	flow cytometry	AB_396688
Ly-6G and Ly-6C	PE	BD Pharmingen	553128	RB6-8C5 (RUO)	flow cytometry	AB_394644
TER-119	PE	BD Pharmingen	553673	TER-119 (RUO)	flow cytometry	AB_394986
Antibody controls
Target	Conjugation	Company	Cat #	Clone	Purpose	RRID
IgG	FITC	SouthernBiotech	0108-02		flow cytometry	AB_2793933
IgG1λ1	APC-Cy 7	BD Pharmingen	561206	G235-2356 (RUO)	flow cytometry	AB_10613812
IgG2a	Pacific Blue	SouthernBiotech	0117-26	R35-95 (RUO)	flow cytometry	AB_2794008
IgG2a Kappa	APC	BD Pharmingen	553932	R35-95 (RUO)	flow cytometry	AB_479720
IgG2a Kappa	BUV395	BD Horizon	563556	R35-95 (RUO)	flow cytometry	AB_2869504
IgG2a Kappa	PE	BD Pharmingen	553930	R35-95 (RUO)	flow cytometry	AB_479724
IgG2a Kappa	PerCP/Cyanine 5.5	BioLegend	400531	RTK2758	flow cytometry	AB_2864286
IgG2a Kappa	V450	BD Horizon	560377	R35-95 (RUO)	flow cytometry	AB_1645287
IgG2a Kappa	Af700	BD	557963	R35-95 (RUO)	flow cytometry	AB_396963
IgG2b Kappa	BV786	BD Horizon	563334	R35-38 (RUO)	flow cytometry	AB_2869485
IgG2b Kappa	PE/Cyanine7	BioLegend	400617	RTK4530	flow cytometry	AB_326559
Antibodies for immunofluorescent experiments
Target	Company	Cat #	Clone	Purpose	RRID
AlexaFluor-488 Donkey anti-rabbit	Invitrogen	A21206		Immunofluorescence	AB_2535792
AlexaFluor-488 Goat anti-Rat	Invitrogen	A11006		Immunofluorescence	AB_141373
anti-BrdU/CldU	Abcam	ab6326	BU1/75 (ICR1)	Immunofluorescence	AB_305426
anti-BrdU/IdU	BD Pharmingen	557891		Immunofluorescence	AB_2869105
Cy3 Goat anti-Rat	Invitrogen	A10521	Polyclonal	Immunofluorescence	AB_2534030
Phospho-Histone H2A.X (Ser139)	Cell Signaling	9718S	20E3	Immunofluorescence	AB_2118009
Miscellaneous Reagents/Kits
Kit/Reagent	Company	Cat#
5-Chloro-2’-deoxyuridine (CldU)	MilliporeSigma	C6891-100MG
5-Iodo-2’deoxyuridine (IdU)	MilliporeSigma	I7125-5g
CD117 MicroBeads	Miltenyi Biotec	130-097-146
CFSE	Invitrogen	C34554
CometAssay® LMAgarose	Trevigen	4250-050-02
CometSlide™ 2 Well	Trevigen	4250-200-03
EDTA (Disodium), 10% (w/v)	RICCA	2670-4
K3EDTA (MiniCollect) tubes	Greiner Bio-One	450475
LS Columns	Miltenyi Biotec	130-042-401
ProLong Diamond Antifade Mountant with DAPI	Invitrogen	P36962
ProLong™ Gold Antifade Mountant	Invitrogen	P36930
Rneasy Micro Kit	Qiagen	74004
Software
Software	Company or open source	Cat #	RRID
Comet Score 2.0	open source
FlowJo Software	FlowJo		SCR_008520
GraphPad Prism	GraphPad Software		SCR_002798
ImageJ	open source		SCR_003070
L-calc	Stemcell Technologies	28600
NIS Elements	Nikon Instruments		SCR_014329
